# Supplementary material for: SVHRSP Alleviates Age-Related Cognitive Deficiency by Reducing Oxidative Stress and Neuroinflammation
Source: Antioxidants (Basel). 2024 May 21;13(6):628. doi: 10.3390/antiox13060628 (PMC11200511; doi:10.3390/antiox13060628)
Supplement: Supplementary file 1 [file antioxidants-13-00628-s001.zip]

Archive with 1 entries (1 files):
- antioxidants-2968217-supplementary.pdf
